# Supplementary material for: Phylogenetic Reconstruction and DNA Barcoding for Closely Related Pine Moth Species (Dendrolimus) in China with Multiple Gene Markers
Source: PLoS One. 2012 Apr 3;7(4):e32544. doi: 10.1371/journal.pone.0032544 (PMC3317921; doi:10.1371/journal.pone.0032544)
Supplement: Appendix S1 — Taxon information, detailed sampling sites, genes used. (XLS) [file pone.0032544.s001.xls]

## Sheet: Sheet1
Appendix SI. Sample localities in China, geographical coordinates and genes used for six closely related species of Dendrolimus.
Specie (code)	Coordinates		No. of sequences: COI/ITS1/ITS2
Sample locality (number, No. of specimens)	°N	°E
D. punctatus (Walker) (MW)
Baise, Guangxi (14,10)	23.53	106.37	10/5/7
Yongren, Yunnan (18,4)	26.03	101.4	4/0/3
Wenshan, Yunnan (22,1)	23.22	104.15	1/0/0
Quanzhou, Guangxi (11,1)	25.55	111.04	1/1/0
Nanning, Guangxi (13,4)	22.49	108.21	4/1/3
Luchuang, Guangxi (12,1)	22.19	110.16	1/0/1
Guiyang, Guizhou (15,1)	26.38	106.37	1/0/0
Xingyi, Guizhou (17,1)	25.05	104.54	1/0/0
Hezhang, Guizhou (16,3)	27.07	104.43	3/2/2
Quxian, Zhejiang (6,1)	29.03	119.112	1/1/1
Jiangshan, Zhejiang (7,1)	28.44	118.37	1/0/0
Shanghang, Fujian (10,2)	25.02	116.25	2/1/1
Gaoan, Jiangxi (8,2)	28.25	115.22	2/1/1
Yichun, Jiangxi (9,5)	27.47	114.23	5/2/2
Qianshan, Anhui (5,3)	30.57	116.34	3/0/0
			40/14/21
D. punctatus wenshanensis Tsai et Liu (WS)
Shilin, Yunnan (21,6)	24.45	103.16	6/3/3
D. houi Lajonquiere (YN)
Jingdong, Yunnan (19,4)	24.27	100.5	4/2/4
Zhenyuan, Yunnan (20,8)	23.43	101.08	8/8/7
			12/10/11
D. kikuchii Matsumura (SM)
Shilin, Yunnan (21,11)	24.27	100.5	11/9/8
Zhenyuan, Yunnan (20,12)	23.43	101.08	12/3/8
			23/12/16
D. tabulaeformis Tsai et Liu (YS)
Chengde, Hebei (3,35)	40.59	118.53	35/20/27
D. spectabilis (Butler) (CS)
Culai, Shandong (4,3)	36.04	117.17	3/0/3
Tongliaokulun, Neimenggu (2,11)	42.43	121.46	11/5/7
			14/5/10
D. superans (Butler) (LY)
Keshenketeng, Neimenggu (1,10)	43.15	117.32	10/5/9
Callimorpha principalis (Kollar)
Bomi,Tibet	29.51	95.46	3/1/2
Lymantria dispar Linnaeus
Chengde,Hebei	40.59	118.53	5/4/5
