# Supplementary material for: Phylogenetic Reconstruction and DNA Barcoding for Closely Related Pine Moth Species (Dendrolimus) in China with Multiple Gene Markers
Source: PLoS One. 2012 Apr 3;7(4):e32544. doi: 10.1371/journal.pone.0032544 (PMC3317921; doi:10.1371/journal.pone.0032544)
Supplement: Appendix S4 — List of shared haplotypes between different individuals of the same species or different species. (XLS) [file pone.0032544.s004.xls]

## Sheet: Sheet1
Appendix S4. List of shared haplotypes between different individuals of the same species or different species.
Name of Haplotypes, presented in trees or networks	No.of individuals shared this haplotype	shared haplotypes unpresented in trees or networks
COI:
A111	3	A111, WS04, A812
A29	2	A29, A612
A52	3	A52, MW08, MW02
B13	2	B13, C49
B15	2	B15, B110
C35	4	C35, WS01, C511, C55
C411	2	C411, C412
MW01	2	MW01, MW07
MW03	2	MW03, MW05
MW06	3	MW06, MW10, MW09
CS02	5	CS02, CS15, CS14, CS13, CS08
CS05	5	CS05, CS12, CS11, CS09, CS06
YS03	6	YS03, YS42, YS34, YS22, YS17, YS12
YS04	6	YS04, YS30, YS25, YS24, YS15, YS14
YS07	2	YS07, YS26
YS19	3	YS19, YS32, YS29
YS38	3	YS38, YS44, YS39
A22	1	A22
A23	1	A23
A27	1	A27
A43	1	A43
A54	1	A54
A55	1	A55
A511	1	A511
A77	1	A77
B41	1	B41
B51	1	B51
B88	1	B88
B810	1	B810
C310	1	C310
C45	1	C45
C410	1	C410
C54	1	C54
WS02	1	WS02
WS03	1	WS03
WS05	1	WS05
WS06	1	WS06
MW04	1	MW04
CS01	1	CS01
CS03	1	CS03
CS07	1	CS07
CS10	1	CS10
YS01	1	YS01
YS08	1	YS08
YS13	1	YS13
YS16	1	YS16
YS27	1	YS27
YS28	1	YS28
YS31	1	YS31
YS33	1	YS33
YS35	1	YS35
YS36	1	YS36
YS37	1	YS37
YS40	1	YS40
YS41	1	YS41
YS43	1	YS43
YS45	1	YS45
ITS1:
A54	5	A54, MW10, MW09, MW03, MW02
B13	2	YS24, YS25
YS24	2	YS36, YS43
YS36	2	CS08, CS11
CS08	12	B13, YS41, YS40, YS33, YS28, YS23, YS20, YS06, YS05, C410, C35, B15
A43	1	A43
B41	1	B41
B88	1	B88
C49	1	C49
MW08	1	MW08
WS01	1	WS01
WS04	1	WS04
WS06	1	WS06
CS01	1	CS01
CS04	1	CS04
CS09	1	CS09
YS08	1	YS08
YS15	1	YS15
YS18	1	YS18
YS30	1	YS30
YS32	1	YS32
YS34	1	YS34
YS39	1	YS39
YS44	1	YS44
ITS2:
A612	8	A612, YS37, YS33, YS23, YS20, YS19, C45, B110
B88	2	B88, YS11
MW01	7	MW01, MW10, MW09, MW08, MW05, MW03, MW02
CS11	2	CS11, YS32
CS13	2	CS13,CS15
YS01	19	YS01, YS41, YS40, YS36, YS29, YS28, YS27, YS26, YS25, YS22, YS15, YS13, YS12, YS10, YS08, YS04, YS06, YS05, YS03
YS04	2	YS04, YS44
A22	1	A22
A23	1	A23
A29	1	A29
A52	1	A52
A54	1	A54
A55	1	A55
B15	1	B15
B41	1	B41
C35	1	C35
C49	1	C49
WS01	1	WS01
WS04	1	WS04
WS06	1	WS06
CS01	1	CS01
CS03	1	CS03
CS04	1	CS04
CS08	1	CS08
CS09	1	CS09
CS10	1	CS10
CS14	1	CS14
TCS_network:	gap=missing
ITS1:
B13	3	B13, C49, WS04
ITS2:
CS11	4	CS11, A52, A54, B88,
A612	7	A612, A22, A23, A29, B15, B41, C49
A55	2	A55, MW01
